# Supplementary material for: Genome-wide association study identifies susceptibility loci for B-cell childhood acute lymphoblastic leukemia
Source: Nat Commun. 2018 Apr 9;9:1340. doi: 10.1038/s41467-018-03178-z (PMC5890276; doi:10.1038/s41467-018-03178-z)
Supplement: Supplementary file 4 — Supplementary Data 1 [file 41467_2018_3178_MOESM4_ESM.xlsx]

## Sheet: Functional Annotation
Query SNP: rs10230978 and variants with r2 >= 0.8
chr	pos (hg38)	LD	LD	variant	Ref	Alt	EUR	SiPhy	Promoter	Enhancer	DNAse	Proteins	Motifs	NHGRI/EBI	GRASP QTL	Selected eQTL	GENCODE	dbSNP
		(r²)	(D')				freq	cons	histone marks	histone marks		bound	changed	GWAS hits	hits	hits	genes	func annot
7	50398132	0.93	0.99	rs62447205	A	G	0.31			BLD	4 tissues		4 altered motifs			5 hits	IKZF1	intronic
7	50398606	0.93	0.99	rs11978267	A	G	0.31		LNG	BLD			Foxp1,Pax-6	2 hits	10 hits	6 hits	IKZF1	intronic
7	50398997	0.93	0.99	rs6973210	G	A	0.31			BLD	BLD,PANC		4 altered motifs		2 hits	6 hits	IKZF1	intronic
7	50399099	0.94	0.99	rs6960400	A	G	0.31			BLD	BLD,BLD		ATF3,Maf,NF-E2			5 hits	IKZF1	intronic
7	50401254	0.95	0.99	rs10278451	G	T	0.31						Sox		2 hits	5 hits	IKZF1	3'-UTR
7	50401853	0.95	0.99	rs11552047	C	T	0.31			BLD			Nr2e3,Zec			4 hits	IKZF1	3'-UTR
7	50402283	0.95	0.99	rs11980379	T	C	0.31			BLD	THYM		NF-E2	1 hit	3 hits	5 hits	IKZF1	3'-UTR
7	50402678	0.95	0.99	rs200338223	C	CT	0.31			BLD			12 altered motifs			4 hits	IKZF1	3'-UTR
7	50402680	0.93	0.99	rs33999320	T	TC	0.31			BLD			10 altered motifs			4 hits	IKZF1	3'-UTR
7	50402906	0.95	0.99	rs4132601	T	G	0.31			BLD				2 hits	13 hits	5 hits	IKZF1	3'-UTR
7	50403915	0.96	0.99	rs11980407	G	A	0.3			BLD			Pou5f1		2 hits	5 hits	IKZF1	3'-UTR
7	50404626	0.97	1	rs62445866	G	A	0.3			BLD	12 tissues	CTCF,RAD21	NRSF			4 hits	IKZF1	3'-UTR
7	50405144	0.97	1	rs58923657	C	T	0.3		BLD	BLD, THYM, SPLN	BLD,BLD		CHOP::CEBPalpha			4 hits	42bp 3' of IKZF1
7	50405553	0.97	1	rs6964969	A	G	0.3		BLD	4 tissues	BLD,BLD,BLD	NFKB	Pdx1,ZBTB33	1 hit	3 hits	5 hits	451bp 3' of IKZF1
7	50405592	0.94	0.97	rs6956014	T	C	0.3		BLD	4 tissues	BLD	NFKB	Myc,RFX5,SREBP			4 hits	490bp 3' of IKZF1
7	50406172	0.97	1	rs28462675	A	G	0.3			4 tissues	BLD,BLD					4 hits	1.1kb 3' of IKZF1
7	50407229	0.96	0.98	rs150935798	CA	C	0.3			4 tissues	PLCNT,THYM		BDP1,SREBP			5 hits	2.1kb 3' of IKZF1
7	50407232	0.96	0.98	rs200342481	GC	G	0.3			4 tissues	PLCNT,THYM		HDAC2,NF-I			5 hits	2.1kb 3' of IKZF1
7	50407623	0.97	1	rs10264390	T	C	0.3				BLD,THYM,BLD				2 hits	5 hits	2.5kb 3' of IKZF1
7	50408133	0.98	1	rs28696237	C	G	0.3		SPLN	BLD, THYM						4 hits	3kb 3' of IKZF1
7	50409446	1	1	rs10230978	G	A	0.3						4 altered motifs			4 hits	4.3kb 3' of IKZF1
7	50409515	0.97	0.99	rs10272724	T	C	0.3				THYM,PANC		9 altered motifs		2 hits	5 hits	4.4kb 3' of IKZF1
7	50409816	0.96	0.99	rs17133805	T	G	0.3		BLD	6 tissues	BLD,BLD,BLD		HNF4			4 hits	4.7kb 3' of IKZF1
7	50409913	0.97	1	rs62445869	G	A	0.3		BLD	6 tissues	5 tissues	TCF12	6 altered motifs			4 hits	4.8kb 3' of IKZF1
7	50409989	0.96	0.99	rs17133807	G	A	0.3		BLD	6 tissues	6 tissues	4 bound proteins	CTCF,HEN1		2 hits	5 hits	4.9kb 3' of IKZF1
7	50410929	0.89	0.99	rs1110701	A	G	0.32			5 tissues	4 tissues		4 altered motifs	1 hit	2 hits	6 hits	5.8kb 3' of IKZF1
Query SNP: rs28665337 and variants with r2 >= 0.8
chr	pos (hg38)	LD	LD	variant	Ref	Alt	EUR	SiPhy	Promoter	Enhancer	DNAse	Proteins	Motifs	NHGRI/EBI	GRASP QTL	Selected eQTL	GENCODE	dbSNP
		(r²)	(D')				freq	cons	histone marks	histone marks		bound	changed	GWAS hits	hits	hits	genes	func annot
8	129170425	0.93	0.97	rs79207438	C	T	0.11			MUS	6 tissues		4 altered motifs				46kb 3' of RP11-1057N3.1
8	129170548	0.92	0.96	rs74756667	G	A	0.11			MUS							46kb 3' of RP11-1057N3.1
8	129172930	0.93	0.97	rs75777619	A	G	0.11			7 tissues	BLD,KID,THYM		8 altered motifs				44kb 3' of RP11-1057N3.1
8	129181858	1	1	rs28665337	C	A	0.11			BLD			7 altered motifs				35kb 3' of RP11-1057N3.1
8	129182190	1	1	rs28484683	G	A	0.11			BLD			4 altered motifs				34kb 3' of RP11-1057N3.1
8	129182394	0.99	1	rs76999656	G	C	0.11			BLD			HNF4,NF-kappaB				34kb 3' of RP11-1057N3.1
8	129182924	0.88	1	rs76714314	G	A	0.1			BLD			4 altered motifs				34kb 3' of RP11-1057N3.1
8	129183523	1	1	rs77387362	T	C	0.11			BLD			8 altered motifs				33kb 3' of RP11-1057N3.1
8	129184476	0.95	1	rs112048390	T	C	0.1						5 altered motifs				32kb 3' of RP11-1057N3.1
8	129184856	1	1	rs75614243	A	G	0.11			BLD			Bbx,NF-Y,RXRA				32kb 3' of RP11-1057N3.1
8	129185281	1	1	rs11997664	C	T	0.11			BLD			THAP1,YY1				31kb 3' of RP11-1057N3.1
8	129188006	1	1	rs6995223	G	C	0.11			BLD			Dobox4,Maf				28kb 3' of RP11-1057N3.1
8	129189323	0.99	1	rs7830899	C	T	0.11			BLD			7 altered motifs				27kb 3' of RP11-1057N3.1
8	129189720	0.99	1	rs6470703	T	C	0.11			BLD							27kb 3' of RP11-1057N3.1
8	129190893	0.99	1	rs3935421	A	G	0.11			FAT, BLD			4 altered motifs				26kb 3' of RP11-1057N3.1
8	129192292	0.99	1	rs76673371	G	A	0.11			LIV, BLD	BRN,BRN						24kb 3' of RP11-1057N3.1
8	129192329	0.99	1	rs73388076	C	G	0.11			LIV, BLD	BRN		Nkx2,Rhox11				24kb 3' of RP11-1057N3.1
8	129192663	0.99	1	rs73388080	C	T	0.11			BLD			Pou3f2				24kb 3' of RP11-1057N3.1
8	129193571	0.99	1	rs7460736	A	T	0.11			BLD			15 altered motifs				23kb 3' of RP11-1057N3.1
8	129194015	0.99	1	rs4557668	G	C	0.11			BRN, BLD			Smad3,Smad				22kb 3' of RP11-1057N3.1
8	129195164	0.99	1	rs78165253	A	G	0.11			BLD							21kb 3' of RP11-1057N3.1
8	129195496	0.99	1	rs77081733	A	G	0.11			THYM, BLD	THYM		Maf,Nrf-2,Zbtb3				21kb 3' of RP11-1057N3.1
8	129195504	0.99	1	rs80029873	G	A	0.11			THYM, BLD	THYM		5 altered motifs				21kb 3' of RP11-1057N3.1
8	129196360	0.97	0.99	rs113490449	CT	C	0.11						6 altered motifs				20kb 3' of RP11-1057N3.1
8	129196963	0.99	1	rs78110386	C	A	0.11			4 tissues	4 tissues		CTCF,HNF4				20kb 3' of RP11-1057N3.1
8	129197718	0.99	1	rs11994734	T	C	0.11			SKIN			GATA				19kb 3' of RP11-1057N3.1
8	129198184	0.99	1	rs55806657	T	C	0.11			BLD			4 altered motifs				18kb 3' of RP11-1057N3.1
8	129198700	0.99	1	rs4571701	G	C	0.11			BLD			5 altered motifs				18kb 3' of RP11-1057N3.1
8	129199082	0.99	1	rs4422741	T	C	0.11			BLD		MAFK	CEBPG,p300				17kb 3' of RP11-1057N3.1
8	129202267	0.99	1	rs56361426	C	T	0.11			15 tissues	15 tissues	TCF4	Nanog				14kb 3' of RP11-1057N3.1
8	129202717	0.99	1	rs75114317	C	A	0.11			17 tissues	33 tissues	4 bound proteins	CDP,Cphx,Pbx-1				14kb 3' of RP11-1057N3.1
8	129205109	0.99	1	rs56397715	A	G	0.11			HRT, BLD	BLD		4 altered motifs				11kb 3' of RP11-1057N3.1
8	129206099	0.99	1	rs75281442	T	C	0.11			HRT, BLD	ADRL,MUS		Cphx				10kb 3' of RP11-1057N3.1
8	129206535	0.99	1	rs11997752	T	C	0.11			BLD	HRT		7 altered motifs				9.9kb 3' of RP11-1057N3.1
8	129206775	0.99	1	rs11994768	G	A	0.11			BLD			GR,SIX5				9.7kb 3' of RP11-1057N3.1
8	129209789	0.81	1	rs4472475	A	G	0.13			BLD			4 altered motifs				6.7kb 3' of RP11-1057N3.1
8	129210189	0.99	1	rs5003704	G	A	0.11				BLD		SP2,Smad				6.3kb 3' of RP11-1057N3.1
8	129211252	0.82	1	rs4382434	C	A	0.13			BLD			HP1-site-factor,Mef2,Zfp105				5.2kb 3' of RP11-1057N3.1
8	129211263	0.82	1	rs4382435	C	T	0.13			BLD			Nr2e3,PLZF				5.2kb 3' of RP11-1057N3.1
8	129211329	0.99	1	rs4484652	G	C,T	0.11			BLD							5.2kb 3' of RP11-1057N3.1
8	129211532	0.8	1	rs4320514	C	T	0.13			BLD			Pax-8				4.9kb 3' of RP11-1057N3.1
8	129211609	0.82	1	rs6990296	C	T	0.13			BLD	THYM		Sin3Ak-20				4.9kb 3' of RP11-1057N3.1
8	129211985	0.82	1	rs59047450	A	G	0.13			BLD			Irf,PU.1,Rad21				4.5kb 3' of RP11-1057N3.1
8	129212046	0.82	1	rs59877651	C	T	0.13			BLD			4 altered motifs				4.4kb 3' of RP11-1057N3.1
8	129212188	0.82	1	rs73709044	A	G	0.13			BLD			Hltf,p300				4.3kb 3' of RP11-1057N3.1
8	129212258	0.82	1	rs73709047	T	C	0.13			BLD			ELF1,Pax-4				4.2kb 3' of RP11-1057N3.1
8	129212475	0.82	1	rs7822386	A	G	0.13			BLD			5 altered motifs				4kb 3' of RP11-1057N3.1
8	129212496	0.82	1	rs7826130	C	T	0.13			BLD			4 altered motifs				4kb 3' of RP11-1057N3.1
8	129212646	0.82	1	rs7826294	C	T	0.13			BLD			4 altered motifs				3.8kb 3' of RP11-1057N3.1
8	129212765	0.82	1	rs7826688	G	A	0.13			BLD			16 altered motifs				3.7kb 3' of RP11-1057N3.1
8	129212896	0.82	1	rs73709050	A	G	0.13			BLD			STAT,Zfp410				3.6kb 3' of RP11-1057N3.1
8	129212995	0.82	1	rs61627980	C	G	0.13			BLD			Arid5a,Foxa				3.5kb 3' of RP11-1057N3.1
8	129213414	0.82	1	rs73709051	C	T	0.13			BLD	ESDR		4 altered motifs				3.1kb 3' of RP11-1057N3.1
8	129213437	0.82	1	rs57228947	T	C	0.13			BLD	ESDR		Myc				3kb 3' of RP11-1057N3.1
8	129213570	0.82	1	rs75568492	C	T	0.13			BLD	ESDR		Ik-2,Zfp410				2.9kb 3' of RP11-1057N3.1
8	129213577	0.82	1	rs76701623	T	C	0.13			BLD	ESDR		Pou2f2,TCF12,Zfp410				2.9kb 3' of RP11-1057N3.1
8	129213611	0.82	1	rs80262395	A	G	0.13			BLD	ESDR		Irf				2.9kb 3' of RP11-1057N3.1
8	129213802	0.82	1	rs74602438	C	T	0.13					CJUN,JUND	24 altered motifs				2.7kb 3' of RP11-1057N3.1
8	129214009	0.82	1	rs7831957	G	T	0.13						8 altered motifs				2.5kb 3' of RP11-1057N3.1
8	129214032	0.82	1	rs7831974	G	T	0.13						Arid5b,Pax-4		1 hit		2.4kb 3' of RP11-1057N3.1
8	129214049	0.82	1	rs7831741	C	T	0.13						Mef2		1 hit		2.4kb 3' of RP11-1057N3.1
8	129214417	0.82	1	rs7832169	A	G	0.13						8 altered motifs				2.1kb 3' of RP11-1057N3.1
8	129214552	0.8	1	rs200897373	T	7-mer	0.13						Foxl1,Pou2f2				1.9kb 3' of RP11-1057N3.1
8	129214678	0.82	1	rs73709052	A	G	0.13						Ets,Mef2				1.8kb 3' of RP11-1057N3.1
8	129214726	0.82	1	rs73709053	A	G	0.13						4 altered motifs				1.8kb 3' of RP11-1057N3.1
8	129214881	0.82	1	rs73709054	A	C	0.13			BLD			Mef2,Pou1f1,Sox				1.6kb 3' of RP11-1057N3.1
8	129214996	0.82	1	rs73709055	A	C	0.13			BLD			17 altered motifs				1.5kb 3' of RP11-1057N3.1
8	129215443	0.82	1	rs73709056	C	T	0.13			BLD			Pax-4				1kb 3' of RP11-1057N3.1
8	129215859	0.96	0.99	rs144987469	G	8-mer	0.11			BLD							622bp 3' of RP11-1057N3.1
8	129216237	0.99	1	rs76595962	C	A	0.11			BLD			6 altered motifs				244bp 3' of RP11-1057N3.1
8	129217119	0.82	1	rs73710310	A	G	0.13			FAT, BRN, BLD	IPSC		5 altered motifs				RP11-1057N3.1
8	129218191	0.82	1	rs73710312	C	G	0.13			BLD			Foxa,HNF1				RP11-1057N3.1	intronic
8	129219120	0.82	1	rs59844464	G	A	0.13			BLD			13 altered motifs				RP11-1057N3.1	intronic
8	129219896	0.93	0.97	rs138378270	C	T	0.11			BLD			TCF12,ZEB1				RP11-1057N3.1	intronic
Query SNP: rs3731249 and variants with r2 >= 0.8
chr	pos (hg38)	LD	LD	variant	Ref	Alt	EUR	SiPhy	Promoter	Enhancer	DNAse	Proteins	Motifs	NHGRI/EBI	GRASP QTL	Selected eQTL	GENCODE	dbSNP
		(r²)	(D')				freq	cons	histone marks	histone marks		bound	changed	GWAS hits	hits	hits	genes	func annot
9	21970917	1	1	rs3731249	C	T	0.03		ESC, IPSC	10 tissues	ESC,ESC,THYM	SUZ12	NF-kappaB				CDKN2A	missense
9	21975320	1	1	rs36228834	T	A	0.03		18 tissues	8 tissues	28 tissues	EGR1,MXI1	Myb				CDKN2A	intronic
9	21976403	1	1	rs113650570	G	A	0.03		5 tissues	4 tissues	THYM		5 altered motifs				CDKN2A	intronic
Query SNP: rs3731217 and variants with r2 >= 0.8
chr	pos (hg38)	LD	LD	variant	Ref	Alt	EUR	SiPhy	Promoter	Enhancer	DNAse	Proteins	Motifs	NHGRI/EBI	GRASP QTL	Selected eQTL	GENCODE	dbSNP
		(r²)	(D')				freq	cons	histone marks	histone marks		bound	changed	GWAS hits	hits	hits	genes	func annot
9	21965233	0.81	0.93	rs2188127	C	G	0.15		13 tissues	10 tissues	24 tissues	NFKB,SUZ12	BCL,VDR				RP11-145E5.5
9	21970428	0.82	0.91	rs2518719	A	G	0.16		IPSC	9 tissues	8 tissues		NRSF				CDKN2A	intronic
9	21980942	0.83	0.92	rs13297747	G	C	0.15			BLD			EBF,Pax-5				CDKN2A	intronic
9	21983915	1	1	rs3731222	T	C	0.16		BLD	BLD, STRM, CRVX			8 altered motifs				CDKN2A	intronic
9	21984662	1	1	rs3731217	A	C	0.16			BLD, CRVX			Brachyury,Pax-4,Znf143	1 hit			CDKN2A	intronic
9	21987585	1	1	rs3731204	T	C	0.16		11 tissues	BLD, VAS	7 tissues		9 altered motifs				CDKN2A	intronic
9	21989478	1	1	rs3731198	T	C	0.16		6 tissues	5 tissues	7 tissues	CTBP2,YY1	Hic1,Klf4,p300				CDKN2A	intronic
9	21993965	0.98	1	rs2811711	T	C	0.16		18 tissues	11 tissues	27 tissues	TBP,GATA1,POL2	GCNF,RXRA,VDR				CDKN2A	intronic
Query SNP: rs10821936 and variants with r2 >= 0.8
chr	pos (hg38)	LD	LD	variant	Ref	Alt	EUR	SiPhy	Promoter	Enhancer	DNAse	Proteins	Motifs	NHGRI/EBI	GRASP QTL	Selected eQTL	GENCODE	dbSNP
		(r²)	(D')				freq	cons	histone marks	histone marks		bound	changed	GWAS hits	hits	hits	genes	func annot
10	61959980	0.97	0.99	rs4948492	C	T	0.68			6 tissues	6 tissues		RXRA,Sox,p300				ARID5B	intronic
10	61961417	0.97	0.99	rs7090445	C	T	0.68		BLD	BLD, THYM	9 tissues	MEF2C,NFKB,POL2	CDP,Hoxd8,Mef2	1 hit			ARID5B	intronic
10	61963136	0.95	0.98	rs4245595	C	T	0.68			8 tissues	BLD		4 altered motifs	1 hit			ARID5B	intronic
10	61963818	1	1	rs10821936	C	T	0.68				8 tissues		CTCF,Evi-1	4 hits			ARID5B	intronic
10	61964150	1	1	rs10821937	C	T	0.68				10 tissues	HDAC2,ZNF263					ARID5B	intronic
10	61964631	1	1	rs7896246	A	G	0.68		10 tissues	11 tissues	14 tissues	MEF2A,FOXA1,FOXA2	FXR,RREB-1				ARID5B	intronic
10	61966183	0.99	1	rs4245597	G	A	0.68		BLD	BLD, GI, LIV	5 tissues		6 altered motifs				ARID5B	intronic
10	61967428	0.9	1	rs4506592	A	G	0.66			BLD, LIV, GI	BLD,GI	GATA3	5 altered motifs				ARID5B	intronic
10	61980101	0.84	0.97	rs10761598	T	A	0.65						9 altered motifs				ARID5B	intronic
10	61985930	0.89	-0.96	rs7087507	A	G	0.33			7 tissues			SRF				ARID5B	intronic
10	61992400	0.88	-0.94	rs7089424	T	G	0.32		6 tissues	23 tissues	27 tissues	4 bound proteins	Foxp1,Pax-4,Zec	1 hit			ARID5B	intronic
10	61993723	0.88	-0.94	rs9415635	A	G	0.32		12 tissues	18 tissues	23 tissues	P300	Irf				ARID5B	intronic
10	61994265	0.8	-0.92	rs9414758	T	A	0.33		6 tissues	15 tissues	13 tissues		4 altered motifs				ARID5B	intronic
Query SNP: rs3781093 and variants with r2 >= 0.8
chr	pos (hg38)	LD	LD	variant	Ref	Alt	EUR	SiPhy	Promoter	Enhancer	DNAse	Proteins	Motifs	NHGRI/EBI	GRASP QTL	Selected eQTL	GENCODE	dbSNP
		(r²)	(D')				freq	cons	histone marks	histone marks		bound	changed	GWAS hits	hits	hits	genes	func annot
10	8059964	1	1	rs3781093	T	C	0.17		10 tissues	9 tissues	15 tissues	ZNF263			2 hits	1 hit	GATA3	intronic
10	8062245	0.84	0.95	rs3824662	C	A	0.18		BRST	13 tissues	12 tissues	PU1,HAE2F1	4 altered motifs	2 hits	1 hit	2 hits	GATA3	intronic
Query SNP: rs11013051 and variants with r2 >= 0.8
chr	pos (hg38)	LD	LD	variant	Ref	Alt	EUR	SiPhy	Promoter	Enhancer	DNAse	Proteins	Motifs	NHGRI/EBI	GRASP QTL	Selected eQTL	GENCODE	dbSNP
		(r²)	(D')				freq	cons	histone marks	histone marks		bound	changed	GWAS hits	hits	hits	genes	func annot
10	22538482	0.8	0.9	rs9783154	A	C	0.32			4 tissues						7 hits	PIP4K2A	intronic
10	22544134	0.84	0.92	rs10430590	A	T	0.32						7 altered motifs			5 hits	PIP4K2A	intronic
10	22546994	0.8	0.91	rs10828315	C	G	0.33				ESDR		5 altered motifs		2 hits	3 hits	PIP4K2A	intronic
10	22549460	0.87	0.95	rs10828316	A	C	0.33						Hbp1,Irf,Pax-8		2 hits	4 hits	PIP4K2A	intronic
10	22561674	0.95	1	rs35549346	C	T	0.34			ESDR, BRN	BRN		CEBPA,Pax-2			4 hits	PIP4K2A	intronic
10	22565079	0.95	0.99	rs66786013	8-mer	T	0.33			BLD, SKIN			GR			3 hits	PIP4K2A	intronic
10	22567350	1	1	rs11013051	C	T	0.32			IPSC, BLD, BRN			5 altered motifs			3 hits	PIP4K2A	intronic
10	22568017	0.94	1	rs2296624	C	T	0.34			4 tissues	BLD					3 hits	PIP4K2A	intronic
Query SNP: rs12779301 and variants with r2 >= 0.8
chr	pos (hg38)	LD	LD	variant	Ref	Alt	EUR	SiPhy	Promoter	Enhancer	DNAse	Proteins	Motifs	NHGRI/EBI	GRASP QTL	Selected eQTL	GENCODE	dbSNP
		(r²)	(D')				freq	cons	histone marks	histone marks		bound	changed	GWAS hits	hits	hits	genes	func annot
10	124604086	1	1	rs12779301	T	C	0.67		LIV	9 tissues	THYM,BLD		CTCF,RBP-Jkappa				LHPP	intronic
10	124604169	0.95	0.98	rs12779515	T	C	0.66		LIV	9 tissues	MUS						LHPP	intronic
10	124604740	0.84	0.95	rs35837782	A	G	0.65		BRN	10 tissues	7 tissues		Hic1				LHPP	intronic
10	124604790	0.94	0.98	rs12765129	C	T	0.67		BRN	10 tissues	7 tissues		4 altered motifs				LHPP	intronic
10	124605715	0.83	0.96	rs12771808	C	T	0.64		ESDR, BRN, LIV	8 tissues	KID						LHPP	intronic
10	124605911	0.94	0.98	rs12777136	C	T	0.67		BRN, LIV	9 tissues	6 tissues	CMYC,MAX	ATF3,ERalpha-a,HNF4			1 hit	LHPP	intronic
10	124606986	0.93	0.98	rs7923479	C	T	0.68		BRN, LIV	14 tissues	5 tissues		8 altered motifs			1 hit	LHPP	intronic
Query SNP: rs2239630 and variants with r2 >= 0.8
chr	pos (hg38)	LD	LD	variant	Ref	Alt	EUR	SiPhy	Promoter	Enhancer	DNAse	Proteins	Motifs	NHGRI/EBI	GRASP QTL	Selected eQTL	GENCODE	dbSNP
		(r²)	(D')				freq	cons	histone marks	histone marks		bound	changed	GWAS hits	hits	hits	genes	func annot
14	23120140	1	1	rs2239630	A	G	0.54		BLD, SKIN, GI	13 tissues	15 tissues	ELF1,YY1,POL2	8 altered motifs			1 hit	523bp 5' of CEBPE
Query SNP: rs1030137 and variants with r2 >= 0.8
chr	pos (hg38)	LD	LD	variant	Ref	Alt	EUR	SiPhy	Promoter	Enhancer	DNAse	Proteins	Motifs	NHGRI/EBI	GRASP QTL	Selected eQTL	GENCODE	dbSNP
		(r²)	(D')				freq	cons	histone marks	histone marks		bound	changed	GWAS hits	hits	hits	genes	func annot
12	96198310	0.81	0.96	rs7955113	C	A	0.27		10 tissues	17 tissues	19 tissues	GATA2,JUND,POL2B				1 hit	ELK3	intronic
12	96203803	0.91	0.97	rs2268513	T	C	0.28			4 tissues			YY1				ELK3	intronic
12	96204171	0.91	0.97	rs2268511	T	G	0.28			BLD, SKIN, VAS	BRST,SKIN		6 altered motifs				ELK3	intronic
12	96208442	0.84	0.98	rs2887095	C	G	0.27		BLD	16 tissues	10 tissues		4 altered motifs				ELK3	intronic
12	96208965	0.91	0.97	rs2268508	G	C	0.29		FAT, BLD, MUS	20 tissues	15 tissues		6 altered motifs				ELK3	intronic
12	96211206	0.86	0.98	rs2887096	T	G	0.27		BLD	15 tissues	VAS,SKIN		4 altered motifs				ELK3	intronic
12	96213111	0.86	0.99	rs2075362	G	A	0.27		BLD	16 tissues	5 tissues		SRF			1 hit	ELK3	intronic
12	96217870	0.87	0.97	rs12299943	A	G	0.31			8 tissues			6 altered motifs				ELK3	intronic
12	96218316	0.89	0.98	rs12828252	A	G	0.31		LNG	11 tissues	SKIN,LNG		PLZF			1 hit	ELK3	intronic
12	96218984	0.85	0.94	rs4762284	A	T	0.3		SKIN	9 tissues	LNG,BRST,BRN		HMG-IY,Mef2,TATA			1 hit	ELK3	intronic
12	96220347	0.85	0.94	rs2268507	C	T	0.3		7 tissues	14 tissues	8 tissues		7 altered motifs			1 hit	ELK3	intronic
12	96220447	0.85	0.94	rs2268506	G	A	0.3		LNG	15 tissues			5 altered motifs				ELK3	intronic
12	96222273	1	1	rs1030137	T	C	0.29										ELK3	intronic
Query SNP: rs17481869 and variants with r2 >= 0.8
chr	pos (hg38)	LD	LD	variant	Ref	Alt	EUR	SiPhy	Promoter	Enhancer	DNAse	Proteins	Motifs	NHGRI/EBI	GRASP QTL	Selected eQTL	GENCODE	dbSNP
		(r²)	(D')				freq	cons	histone marks	histone marks		bound	changed	GWAS hits	hits	hits	genes	func annot
2	145366886	1	1	rs17481869	C	A	0.08						Pax-5		1 hit		32kb 3' of snR65
2	145399693	0.89	0.96	rs17482021	C	A	0.07						FXR				65kb 3' of snR65

## Sheet: Tissue specific enrichment
Cell	Observed	Expected (all SNPs)	Expected (GWAS SNPs)	Binomial p (all SNPs)	Binomial p(GWAS SNPs)
E077 GI.DUO.MUC (Duodenum Mucosa)	3	0.3	0.6	0.002528	0.015434
E035 BLD.CD34.PC (Primary hematopoietic stem cells)	3	0.3	0.6	0.003428	0.01851
E012 ESDR.CD56.ECTO (hESC Derived CD56+ Ectoderm Cultured Cells)	3	0.3	0.6	0.003554	0.017669
E003 ESC.H1 (H1 Cells)	3	0.4	0.6	0.004549	0.020986
E036 BLD.CD34.CC (Primary hematopoietic stem cells short term culture)	3	0.4	0.8	0.007187	0.036583
E032 BLD.CD19.PPC (Primary B cells from peripheral blood)	3	0.4	0.7	0.007696	0.03341
E024 ESC.4STAR (ES-UCSF4 Cells)	3	0.4	0.8	0.007841	0.03559
E002 ESC.WA7 (ES-WA7 Cells)	2	0.2	0.3	0.009528	0.027253
E112 THYM (Thymus)	2	0.2	0.4	0.01385	0.048148
E004 ESDR.H1.BMP4.MESO (H1 BMP4 Derived Mesendoderm Cultured Cells)	2	0.2	0.3	0.015898	0.042367
E007 ESDR.H1.NEUR.PROG (H1 Derived Neuronal Progenitor Cultured Cells)	2	0.2	0.4	0.018882	0.067122
E090 MUS.LEG.FET (Fetal Muscle Leg)	3	0.6	1.2	0.020564	0.101606
E115 BLD.DND41.CNCR (Dnd41 TCell Leukemia Cell Line)	2	0.3	0.3	0.02649	0.045705
E067 BRN.ANG.GYR (Brain Angular Gyrus)	2	0.3	0.5	0.027368	0.075686
E059 SKIN.PEN.FRSK.MEL.01 (Foreskin Melanocyte Primary Cells skin01)	2	0.3	0.5	0.028159	0.090104
E031 BLD.CD19.CPC (Primary B cells from cord blood)	2	0.3	0.5	0.033748	0.090104
E117 CRVX.HELAS3.CNCR (HeLa-S3 Cervical Carcinoma Cell Line)	2	0.3	0.6	0.036776	0.108579
E068 BRN.ANT.CAUD (Brain Anterior Caudate)	2	0.3	0.6	0.03821	0.107924
E020 IPSC.20B (iPS-20b Cells)	2	0.3	0.5	0.038662	0.079803
E116 BLD.GM12878 (GM12878 Lymphoblastoid Cells)	2	0.3	0.5	0.04029	0.090104
E074 BRN.SUB.NIG (Brain Substantia Nigra)	2	0.3	0.6	0.043743	0.126681
E046 BLD.CD56.PC (Primary Natural Killer cells from peripheral blood)	2	0.4	0.7	0.052952	0.137067
E071 BRN.HIPP.MID (Brain Hippocampus Middle)	2	0.4	0.7	0.053281	0.141987
E018 IPSC.15b (iPS-15b Cells)	2	0.4	0.6	0.054737	0.12259
E016 ESC.HUES64 (HUES64 Cells)	2	0.4	0.6	0.055617	0.125314
E093 THYM.FET (Fetal Thymus)	2	0.4	0.8	0.059113	0.176057
E014 ESC.HUES48 (HUES48 Cells)	2	0.4	0.6	0.059464	0.11187
E019 IPSC.18 (iPS-18 Cells)	2	0.4	0.6	0.060142	0.117195
E022 IPSC.DF.19.11 (iPS DF 19.11 Cells)	2	0.4	0.8	0.063645	0.181266
E053 BRN.CRTX.DR.NRSPHR (Cortex derived primary cultured neurospheres)	2	0.4	0.7	0.064261	0.134973
E057 SKIN.PEN.FRSK.KER.02 (Foreskin Keratinocyte Primary Cells skin02)	2	0.4	0.8	0.065559	0.173095
E063 FAT.ADIP.NUC (Adipose Nuclei)	2	0.4	0.9	0.066418	0.208488
E107 MUS.SKLT.M (Skeletal Muscle Male)	2	0.4	0.8	0.067728	0.185754
E058 SKIN.PEN.FRSK.KER.03 (Foreskin Keratinocyte Primary Cells skin03)	2	0.4	0.8	0.071938	0.176057
E089 MUS.TRNK.FET (Fetal Muscle Trunk)	2	0.5	0.9	0.078236	0.207723
E061 SKIN.PEN.FRSK.MEL.03 (Foreskin Melanocyte Primary Cells skin03)	2	0.5	0.7	0.078578	0.167202
E045 BLD.CD4.CD25I.CD127.TMEMPC (Primary T cells effector/memory enriched from peripheral blood)	1	0.2	0.3	0.153167	0.265182
E021 IPSC.DF.6.9 (iPS DF 6.9 Cells)	1	0.2	0.4	0.165692	0.323099
E008 ESC.H9 (H9 Cells)	1	0.2	0.3	0.171177	0.29245
E082 BRN.FET.F (Fetal Brain Female)	1	0.2	0.3	0.175869	0.269792
E094 GI.STMC.GAST (Gastric)	1	0.2	0.4	0.187985	0.338666
E044 BLD.CD4.CD25.CD127M.TREGPC (Primary T regulatory cells from peripheral blood)	1	0.2	0.4	0.196831	0.333043
E079 GI.ESO (Esophagus)	1	0.2	0.5	0.206992	0.37017
E073 BRN.DL.PRFRNTL.CRTX (Brain Dorsolateral Prefrontal Cortex)	1	0.2	0.5	0.209848	0.374177
E111 GI.STMC.MUS (Stomach Smooth Muscle)	1	0.3	0.4	0.224422	0.36344
E099 PLCNT.AMN (Placenta Amnion)	1	0.3	0.5	0.224595	0.41675
E070 BRN.GRM.MTRX (Brain Germinal Matrix)	1	0.3	0.4	0.229717	0.34702
E042 BLD.CD4.CD25M.IL17P.PL.TPC (Primary T helper 17 cells PMA-I stimulated)	1	0.3	0.5	0.257434	0.426666
E105 HRT.VNT.R (Right Ventricle)	1	0.3	0.6	0.260552	0.441253
E072 BRN.INF.TMP (Brain Inferior Temporal Lobe)	1	0.3	0.5	0.263302	0.407946
E009 ESDR.H9.NEUR.PROG (H9 Derived Neuronal Progenitor Cultured Cells)	1	0.3	0.5	0.266505	0.429121
E040 BLD.CD4.CD25M.CD45RO.MPC (Primary T helper memory cells from peripheral blood 1)	1	0.3	0.5	0.273958	0.424201
E069 BRN.CING.GYR (Brain Cingulate Gyrus)	1	0.3	0.6	0.276078	0.438845
E124 BLD.CD14.MONO (Monocytes-CD14+ RO01746 Primary Cells)	1	0.3	0.5	0.278177	0.425435
E125 BRN.NHA (NH-A Astrocytes Primary Cells)	1	0.3	0.6	0.286604	0.473985
E123 BLD.K562.CNCR (K562 Leukemia Cells)	1	0.3	0.5	0.294984	0.425435
E113 SPLN (Spleen)	1	0.3	0.7	0.296216	0.512447
E013 ESDR.CD56.MESO (hESC Derived CD56+ Mesoderm Cultured Cells)	1	0.4	0.7	0.29957	0.507114
E037 BLD.CD4.MPC (Primary T helper memory cells from peripheral blood 2)	1	0.4	0.6	0.302017	0.455501
E122 VAS.HUVEC (HUVEC Umbilical Vein Endothelial Primary Cells)	1	0.4	0.6	0.3061	0.460177
E043 BLD.CD4.CD25M.TPC (Primary T helper cells from peripheral blood)	1	0.4	0.6	0.314311	0.464816
E081 BRN.FET.M (Fetal Brain Male)	1	0.4	0.5	0.320941	0.424201
E034 BLD.CD3.PPC (Primary T cells from peripheral blood)	1	0.4	0.6	0.324745	0.472847
E005 ESDR.H1.BMP4.TROP (H1 BMP4 Derived Trophoblast Cultured Cells)	1	0.4	0.8	0.331058	0.558137
E001 ESC.I3 (ES-I3 Cells)	1	0.4	0.7	0.349848	0.501728
E127 SKIN.NHEK (NHEK-Epidermal Keratinocyte Primary Cells)	1	0.4	0.7	0.352495	0.518777
E108 MUS.SKLT.F (Skeletal Muscle Female)	1	0.4	0.8	0.357116	0.562966
E015 ESC.HUES6 (HUES6 Cells)	1	0.4	0.7	0.357469	0.491898
E051 BLD.MOB.CD34.PC.M (Primary hematopoietic stem cells G-CSF-mobilized Male)	1	0.4	0.8	0.359854	0.54035
E050 BLD.MOB.CD34.PC.F (Primary hematopoietic stem cells G-CSF-mobilized Female)	1	0.5	0.8	0.372163	0.568697
E029 BLD.CD14.PC (Primary monocytes from peripheral blood)	1	0.5	0.8	0.386245	0.584566
E091 PLCNT.FET (Placenta)	1	0.5	1	0.402878	0.646852
E118 LIV.HEPG2.CNCR (HepG2 Hepatocellular Carcinoma Cell Line)	1	0.5	0.9	0.4292	0.61128
E027 BRST.MYO (Breast Myoepithelial Primary Cells)	1	0.6	1.1	0.435549	0.670633
E083 HRT.FET (Fetal Heart)	1	0.6	0.9	0.440543	0.62904
E017 LNG.IMR90 (IMR90 fetal lung fibroblasts Cell Line)	0	0.5	0.9	1	1
E010 ESDR.H9.NEUR (H9 Derived Neuron Cultured Cells)	0	0.4	0.6	1	1
E011 ESDR.CD184.ENDO (hESC Derived CD184+ Endoderm Cultured Cells)	0	0.4	0.7	1	1
E006 ESDR.H1.MSC (H1 Derived Mesenchymal Stem Cells)	0	0.4	0.8	1	1
E062 BLD.PER.MONUC.PC (Primary mononuclear cells from peripheral blood)	0	0.1	0.3	1	1
E033 BLD.CD3.CPC (Primary T cells from cord blood)	0	0.3	0.4	1	1
E039 BLD.CD4.CD25M.CD45RA.NPC (Primary T helper naive cells from peripheral blood)	0	0.3	0.5	1	1
E041 BLD.CD4.CD25M.IL17M.PL.TPC (Primary T helper cells PMA-I stimulated)	0	0.4	0.6	1	1
E048 BLD.CD8.MPC (Primary T CD8+ memory cells from peripheral blood)	0	0.3	0.5	1	1
E038 BLD.CD4.NPC (Primary T helper naive cells from peripheral blood)	0	0.3	0.5	1	1
E047 BLD.CD8.NPC (Primary T CD8+ naive cells from peripheral blood)	0	0.3	0.6	1	1
E030 BLD.CD15.PC (Primary neutrophils from peripheral blood)	0	0.3	0.5	1	1
E026 STRM.MRW.MSC (Bone Marrow Derived Cultured Mesenchymal Stem Cells)	0	0.4	0.7	1	1
E049 STRM.CHON.MRW.DR.MSC (Mesenchymal Stem Cell Derived Chondrocyte Cultured Cells)	0	0.5	0.9	1	1
E025 FAT.ADIP.DR.MSC (Adipose Derived Mesenchymal Stem Cell Cultured Cells)	0	0.6	1	1	1
E023 FAT.MSC.DR.ADIP (Mesenchymal Stem Cell Derived Adipocyte Cultured Cells)	0	0.5	0.8	1	1
E052 MUS.SAT (Muscle Satellite Cultured Cells)	0	0.4	0.8	1	1
E055 SKIN.PEN.FRSK.FIB.01 (Foreskin Fibroblast Primary Cells skin01)	0	0.5	0.9	1	1
E056 SKIN.PEN.FRSK.FIB.02 (Foreskin Fibroblast Primary Cells skin02)	0	0.3	0.6	1	1
E028 BRST.HMEC.35 (Breast variant Human Mammary Epithelial Cells (vHMEC))	0	0.5	0.8	1	1
E054 BRN.GANGEM.DR.NRSPHR (Ganglion Eminence derived primary cultured neurospheres)	0	0.3	0.5	1	1
E100 MUS.PSOAS (Psoas Muscle)	0	0.2	0.4	1	1
E104 HRT.ATR.R (Right Atrium)	0	0.3	0.5	1	1
E095 HRT.VENT.L (Left Ventricle)	0	0.4	0.7	1	1
E065 VAS.AOR (Aorta)	0	0.1	0.2	1	1
E078 GI.DUO.SM.MUS (Duodenum Smooth Muscle)	0	0.2	0.4	1	1
E076 GI.CLN.SM.MUS (Colon Smooth Muscle)	0	0.3	0.6	1	1
E103 GI.RECT.SM.MUS (Rectal Smooth Muscle)	0	0.2	0.4	1	1
E092 GI.STMC.FET (Fetal Stomach)	0	0.4	0.8	1	1
E085 GI.S.INT.FET (Fetal Intestine Small)	0	0.4	0.7	1	1
E084 GI.L.INT.FET (Fetal Intestine Large)	0	0.4	0.7	1	1
E109 GI.S.INT (Small Intestine)	0	0.2	0.3	1	1
E106 GI.CLN.SIG (Sigmoid Colon)	0	0.2	0.5	1	1
E075 GI.CLN.MUC (Colonic Mucosa)	0	0.1	0.3	1	1
E101 GI.RECT.MUC.29 (Rectal Mucosa Donor 29)	0	0.2	0.4	1	1
E102 GI.RECT.MUC.31 (Rectal Mucosa Donor 31)	0	0.3	0.5	1	1
E110 GI.STMC.MUC (Stomach Mucosa)	0	0.4	0.7	1	1
E086 KID.FET (Fetal Kidney)	0	0.2	0.4	1	1
E088 LNG.FET (Fetal Lung)	0	0.4	0.8	1	1
E097 OVRY (Ovary)	0	0.3	0.5	1	1
E087 PANC.ISLT (Pancreatic Islets)	0	0.1	0.2	1	1
E080 ADRL.GLND.FET (Fetal Adrenal Gland)	0	0.5	1	1	1
E066 LIV.ADLT (Liver)	0	0.4	0.8	1	1
E098 PANC (Pancreas)	0	0.3	0.6	1	1
E096 LNG (Lung)	0	0.3	0.5	1	1
E114 LNG.A549.ETOH002.CNCR (A549 EtOH 0.02pct Lung Carcinoma Cell Line)	0	0.3	0.6	1	1
E119 BRST.HMEC (HMEC Mammary Epithelial Primary Cells)	0	0.5	0.8	1	1
E120 MUS.HSMM (HSMM Skeletal Muscle Myoblasts Cells)	0	0.4	0.7	1	1
E121 MUS.HSMMT (HSMM cell derived Skeletal Muscle Myotubes Cells)	0	0.4	0.6	1	1
E126 SKIN.NHDFAD (NHDF-Ad Adult Dermal Fibroblast Primary Cells)	0	0.5	0.8	1	1
E128 LNG.NHLF (NHLF Lung Fibroblast Primary Cells)	0	0.3	0.6	1	1
E129 BONE.OSTEO (Osteoblast Primary Cells)	0	0.4	0.7	1	1

## Sheet: Muther_cis_eQTL
P-value	SNP	SNP Chr.	SNP Chr. Position	Probe	Probe Chr.	Probe Chr. position	SNP Alleles	Minor Allele	Z-score	Gene name	FDR
3.93095e-06	rs3781093	10	8141933	5360491	10	8165985	T/C	C	4.62	-	0
